# Supplementary material for: BabyByte: Qualitative Research to Inform the Development of an App to Improve Responsive Feeding Practices in Parents of Infants and Toddlers
Source: Int J Environ Res Public Health. 2023 Mar 8;20(6):4769. doi: 10.3390/ijerph20064769 (PMC10049234; doi:10.3390/ijerph20064769)
Supplement: Supplementary file 1 [file ijerph-20-04769-s001.zip]

Archive with 1 entries (1 files):
- ijerph-2223072-supplementary.pdf
